# Supplementary material for: Proteomics study of primary and recurrent adamantinomatous craniopharyngiomas
Source: Clin Proteomics. 2024 Apr 9;21:29. doi: 10.1186/s12014-024-09479-4 (PMC11003072; doi:10.1186/s12014-024-09479-4)
Supplement: Supplementary file 1 — Supplementary Material 1: Table S1 [file 12014_2024_9479_MOESM1_ESM.xlsx]

## Sheet: Sheet1
Number	Diagnosis	Age at primary ACP or RCC diagnosis (years)	Age at recurrent ACP or RCC diagnosis (years)	Sex	Recurrence or not	Months before recurrence	Vital status	Corresponding experiment
1	ACP	12	15	F	YES	31M	Alive	Bioinformatics analyses, IHC
2	ACP	5	8	M	YES	36M	Alive	Bioinformatics analyses, IHC
3	ACP	11	16	M	YES	66M	Alive	Bioinformatics analyses, IHC
4	ACP	5	10	F	YES	60M	Alive	Bioinformatics analyses, IHC
5	ACP	2	5	F	YES	35M	Alive	Bioinformatics analyses, IHC
6	ACP	5	7	M	YES	28M	Alive	Bioinformatics analyses, IHC
7	ACP	6	10	M	YES	54M	Alive	Bioinformatics analyses, IHC
8	Rathke's Cleft Cyst	3	3	M	YES	5M	Alive	Bioinformatics analyses
9	Rathke's Cleft Cyst	11		M	NO		Alive	Bioinformatics analyses
10	Rathke's Cleft Cyst	8		M	NO		Alive	Bioinformatics analyses
11	Rathke's Cleft Cyst	8		F	NO		Alive	Bioinformatics analyses
12	Rathke's Cleft Cyst	14		M	NO		Alive	Bioinformatics analyses
13	Rathke's Cleft Cyst	17		M	NO		Alive	Bioinformatics analyses
14	Rathke's Cleft Cyst	17		F	NO		Alive	Bioinformatics analyses
15	ACP	48		M	NO		Alive	Western blot lane 1
16	ACP	32	33	F	YES	17M	Alive	Western blot lane 2
17	ACP	21	23	M	YES	15M	Alive	Western blot lane 3
18	ACP	36	36	F	YES	4M	Alive	Western blot lane 4
19	ACP	6	23	M	YES	204M	Alive	Western blot lane 5
20	ACP	45	53	M	YES	96M	Alive	Flow cytometry-Recurrent craniopharyngioma-1
21	ACP	39		M	NO		Alive	Flow cytometry-Primary craniopharyngioma
22	ACP	27	40	M	YES	36M	Alive	Flow cytometry-Recurrent craniopharyngioma-2
