# Supplementary material for: Proteomics study of primary and recurrent adamantinomatous craniopharyngiomas
Source: Clin Proteomics. 2024 Apr 9;21:29. doi: 10.1186/s12014-024-09479-4 (PMC11003072; doi:10.1186/s12014-024-09479-4)
Supplement: Supplementary file 3 — Supplementary Material 3: Table S2 [file 12014_2024_9479_MOESM3_ESM.xlsx]

## Sheet: Cytohubba analysis
Hub node	Score	S/F ratio	Absolute S/F ratio	S/F P
DCN	10	3.47385	3.47385	0.0205767
FGF2	10	-1.52863	1.52863	0.0443329
MMP2	10	1.19712	1.19712	0.000757413
ITGAM	9	1.0228	1.0228	0.00688426
BGN	8	2.91449	2.91449	0.0209001
CCND1	8	-1.5076	1.5076	0.00259967
COL1A2	8	3.08682	3.08682	0.0132193
CXCL12	8	2.9359	2.9359	0.00283108
PDGFRB	8	1.35402	1.35402	0.0214031
PTPRC	8	1.3918	1.3918	0.0168674
TIMP1	8	1.82535	1.82535	0.00834094
CDKN2A	7	1.19011	1.19011	0.0491687
CTSK	7	3.33994	3.33994	0.00141794
ELN	7	1.40867	1.40867	0.0499407
LUM	7	3.77122	3.77122	0.00805376
ITGB2	6	1.2354	1.2354	0.00308608
POSTN	6	2.11129	2.11129	0.0238592
COL6A1	5	2.21219	2.21219	0.0192548
COL6A3	5	2.19694	2.19694	0.0297469
COL14A1	4	3.02594	3.02594	0.00675102
COL6A2	4	2.19742	2.19742	0.0227923
FBN1	4	2.87281	2.87281	0.0341916
HPGDS	4	1.34322	1.34322	0.00039514
MAP2K7	4	-1.90946	1.90946	0.00834783
SOD1	3
SORT1	3
COL16A1	2
CSPG4	2
CTSD	2
EPHB4	2
FMOD	2
FOLR2	2
GRIA2	2
HSPB2	2
IRS2	2
MFAP4	2
MMP7	2
NTRK3	2
S100A4	2
WWOX	2
ARPC1B	1
BCL2	1
BMI1	1
C4orf26	1
CD14	1
CD53	1
CDH5	1
CEP135	1
CLCN3	1
CLIP3	1
CNTNAP1	1
CXCL13	1
CXCL5	1
EPCAM	1
FAM20A	1
FASN	1
HAT1	1
HIST2H2AC	1
IL18	1
IQSEC1	1
ITGB6	1
KAT7	1
KIF5C	1
KRTAP13-4	1
KRTAP19-5	1
KRTAP3-1	1
LILRB4	1
MAP2	1
MAP3K5	1
MFAP5	1
P2RY12	1
PLA2G2A	1
POLR2I	1
RND2	1
SARNP	1
SERPINA4	1
SERPINF1	1
ST3GAL6	1
STXBP5L	1
TNXB	1
VAV1	1
